# Supplementary material for: Polygenic scores for psychiatric disorders in a diverse postmortem brain tissue cohort
Source: Neuropsychopharmacology. 2023 Jan 24;48(5):764–72. doi: 10.1038/s41386-022-01524-w (PMC10066241; doi:10.1038/s41386-022-01524-w)
Supplement: Supplementary file 2 — Supplementary Tables 1–12 [file 41386_2022_1524_MOESM2_ESM.xlsx]

## Sheet: Table of Contents
Table of Contents	Supplementary Table name
Supplementary Table 1	Schizophrenia prediction with schizophrenia polygenic scores based on Ripke et al 2020
Supplementary Table 2	Depression prediction with depression polygenic scores based on Howard et al 2019
Supplementary Table 3	Bipolar Disorder prediction with bipolar disorder polygenic scores based on Stahl et al 2019
Supplementary Table 4	Substance use disorder prediction with alcohol use disorder polygenic scores based on Sanchez-Roige et al. 2019
Supplementary Table 5	Substance use disorder prediction with cannabis use disorder polygenic scores based on Johnson et al. 2020 Cannibis use GWAS(European ancestry "full" version of results used because this is the only set of results with genome-wide siginifcant variants)
Supplementary Table 6	Substance use disorder prediction with opioid use disorder polygenic scores based on Polimanti et al. 2020 (opioid exposed vs. unexposed controls version of results used because this is the only set of results with genome-wide siginifcant variants)
Supplementary Table 7	Anxiety disorder prediction with anxiety polygenic scores based on Otowa et al. 2016 (factor score version of results)
Supplementary Table 8	Anxiety disorder prediction with anxiety polygenic scores based on Otowa et al. 2016 (case-control version of results)
Supplementary Table 9	Height prediction with height polygenic scores based on Yengo et al 2018
Supplementary Table 10	Body mass index (BMI) prediction with BMI polygenic scores based on Pulit et al 2018
Supplementary Table 11	Years of education prediction with "Educational attainment" polygenic scores based on Lee et al 2018
Supplementary Table 12	Relationships between polygenic scores for schizophrenia and aggregate gene expression scores for schizophrenia, in samples of European ancestry (n=84) and samples with African ancestry (n=139)

## Sheet: Supplementary Table 1
Supplementary Table 1. Schizophrenia prediction with schizophrenia polygenic scores based on Ripke et al. 2020
The estimate is the expected change in log odds for the outcome variable for a one standard deviation increase in the polygenic score. Polygenic scores were z-score normed within ancestry.
	European Ancestry Samples					Samples with African Ancestry
p-value threshold*	estimate	standard error	p-value	Nagelkerke R2	N	estimate	standard error	p-value	Nagelkerke R2	N
p<5e-8	0.505475	0.149268	0.000708264	0.0614766	254	0.504161	0.165682	0.00234281	0.0556358	253
p<1e-6	0.53846	0.15023	0.000338078	0.0690031	254	0.572546	0.16566	0.000547954	0.0711664	253
p<1e-4	0.67224	0.155064	1.456e-05	0.102758	254	0.604186	0.163227	0.000214321	0.079184	253
p<1e-3	0.75033	0.157903	2.01585e-06	0.124544	254	0.572978	0.159119	0.000317061	0.0726531	253
p<1e-2	0.908033	0.171436	1.17955e-07	0.163295	254	0.710533	0.170424	3.05644e-05	0.0973733	253
p<.05	0.932586	0.170768	4.7312e-08	0.171651	254	0.833225	0.193272	1.62397e-05	0.103751	253
p<.1	0.914573	0.170913	8.74188e-08	0.163709	254	1.00629	0.208598	1.40658e-06	0.131231	253
p<.2	0.857448	0.166468	2.5935e-07	0.14864	254	1.02894	0.218043	2.3703e-06	0.1248	253
p<.3	0.866489	0.166346	1.89907e-07	0.150891	254	0.985615	0.219202	6.91241e-06	0.112154	253
p<.4	0.858417	0.165482	2.13292e-07	0.14903	254	1.00185	0.22176	6.2515e-06	0.113255	253
p<.5	0.86248	0.165697	1.93832e-07	0.149789	254	0.991276	0.223023	8.80085e-06	0.109195	253
p<.75	0.850045	0.164644	2.43129e-07	0.146836	254	1.01348	0.224553	6.38144e-06	0.112798	253
p</=1	0.848573	0.16449	2.48515e-07	0.14653	254	1.01926	0.22539	6.11945e-06	0.113208	253
*thirteen p-value thresholds used to select variants for construction of polygenic scores from genome-wide significant variants (top row) to all variants (bottom row).

## Sheet: Supplementary Table 2
Supplementary Table 2. Depression prediction with depression polygenic scores based on Howard et al. 2019
The estimate is the expected change in log odds for the outcome variable for a one standard deviation increase in the polygenic score. Polygenic scores were z-score normed within ancestry.
	European Ancestry Samples					Samples with African Ancestry
p-value threshold*	estimate	standard error	p-value	Nagelkerke R2	N	estimate	standard error	p-value	Nagelkerke R2	N
p<5e-8	0.0417973	0.108741	0.7007	0.000473108	427	-0.0917533	0.191527	0.631895	0.00168844	193
p<1e-6	0.0406763	0.108718	0.708296	0.000449093	427	-0.100935	0.190466	0.596154	0.00205853	193
p<1e-4	0.209276	0.109439	0.0558423	0.0118371	427	0.278443	0.198993	0.161734	0.0149162	193
p<1e-3	0.22337	0.109319	0.0410246	0.0135119	427	0.37534	0.207118	0.0699549	0.0253558	193
p<1e-2	0.216022	0.110478	0.0505423	0.0123711	427	0.253504	0.196924	0.197983	0.0124835	193
p<.05	0.293878	0.110584	0.00787181	0.022928	427	0.196986	0.203166	0.332256	0.00703154	193
p<.1	0.335647	0.111392	0.00258491	0.0297061	427	0.145132	0.204788	0.478515	0.0037451	193
p<.2	0.343918	0.111336	0.00200825	0.0312591	427	0.149947	0.206168	0.467038	0.0039472	193
p<.3	0.328288	0.111482	0.0032321	0.0284396	427	0.278471	0.209424	0.183618	0.0133139	193
p<.4	0.323594	0.111146	0.00359797	0.0277572	427	0.356505	0.214434	0.0964046	0.0210554	193
p<.5	0.328624	0.111394	0.00317675	0.0285503	427	0.326771	0.215619	0.129645	0.0175448	193
p<.75	0.31818	0.111285	0.00424788	0.0267937	427	0.350374	0.217301	0.106877	0.0199018	193
p</=1	0.320088	0.111359	0.00404837	0.0270923	427	0.320415	0.215913	0.137809	0.0167905	193
*thirteen p-value thresholds used to select variants for construction of polygenic scores from genome-wide significant variants (top row) to all variants (bottom row).

## Sheet: Supplementary Table 3
Supplementary Table 3. Bipolar Disorder prediction with bipolar disorder polygenic scores based on Stahl et al. 2019
The estimate is the expected change in log odds for the outcome variable for a one standard deviation increase in the polygenic score. Polygenic scores were z-score normed within ancestry.
	European Ancestry Samples					Samples with African Ancestry
p-value threshold*	estimate	standard error	p-value	Nagelkerke R2	N	estimate	standard error	p-value	Nagelkerke R2	N
p<5e-8	0.174545	0.126719	0.168382	0.00844401	284	-0.361829	0.382538	0.344217	0.0124044	164
p<1e-6	0.328282	0.131503	0.0125465	0.0282069	284	-0.883202	0.394588	0.025202	0.0726123	164
p<1e-4	0.349689	0.129704	0.00701686	0.0327929	284	0.0383909	0.361738	0.91548	0.000152526	164
p<1e-3	0.415224	0.13391	0.00193011	0.043555	284	0.245268	0.439512	0.576813	0.00411898	164
p<1e-2	0.246212	0.144773	0.0890034	0.0129135	284	-1.09462	0.69746	0.116546	0.0363892	164
p<.05	0.367851	0.168519	0.029047	0.021391	284	0.197351	0.574706	0.731302	0.00158818	164
p<.1	0.329823	0.193918	0.0889737	0.0129348	284	0.0144785	0.665044	0.982631	6.41567e-06	164
p<.2	0.255517	0.194408	0.188735	0.00770044	284	0.266772	0.607738	0.660691	0.00260094	164
p<.3	0.307191	0.196454	0.117893	0.0109294	284	-0.105994	0.62009	0.864276	0.000397595	164
p<.4	0.327288	0.19767	0.0977775	0.0122642	284	-0.333453	0.667499	0.617388	0.00340705	164
p<.5	0.272386	0.197522	0.167888	0.0084857	284	-0.491887	0.664134	0.458909	0.00757287	164
p<.75	0.274673	0.197294	0.163862	0.00865459	284	-0.599216	0.683554	0.380694	0.0106868	164
p</=1	0.127749	0.218573	0.558907	0.00151903	284	-1.70143	0.8812	0.0535066	0.0595597	164
*thirteen p-value thresholds used to select variants for construction of polygenic scores from genome-wide significant variants (top row) to all variants (bottom row).

## Sheet: Supplementary Table 4
Supplementary Table 4. Substance use disorder prediction with alcohol use disorder polygenic scores based on Sanchez-Roige et al. 2019
The estimate is the expected change in log odds for the outcome variable for a one standard deviation increase in the polygenic score. Polygenic scores were z-score normed within ancestry.
	European Ancestry Samples					Samples with African Ancestry
p-value threshold*	estimate	standard error	p-value	Nagelkerke R2	N	estimate	standard error	p-value	Nagelkerke R2	N
p<5e-8	-0.111373	0.113456	0.326276	0.00273623	504	-0.0914046	0.143324	0.523639	0.00217571	238
p<1e-6	0.00794112	0.108829	0.941831	1.49047e-05	504	0.0136644	0.141619	0.923134	5.00181e-05	238
p<1e-4	0.0647307	0.107794	0.54817	0.00100854	504	-0.0832306	0.141318	0.555888	0.00186753	238
p<1e-3	-0.0338239	0.107368	0.752741	0.00027802	504	0.0605305	0.143703	0.673595	0.000952949	238
p<1e-2	-0.0192756	0.106741	0.856695	9.13034e-05	504	-0.0900813	0.14392	0.531374	0.00210608	238
p<.05	-0.0180571	0.106428	0.865274	8.06256e-05	504	0.0304356	0.143935	0.832533	0.000240066	238
p<.1	-0.0400594	0.107292	0.708875	0.000390485	504	0.0672436	0.146411	0.646033	0.00113429	238
p<.2	-0.0446342	0.106938	0.676396	0.000487795	504	0.0642402	0.149637	0.6677	0.000989974	238
p<.3	-0.0394077	0.106819	0.712189	0.000381188	504	0.115672	0.151277	0.444487	0.00314759	238
p<.4	-0.0488909	0.106612	0.64653	0.000589031	504	0.0674698	0.150185	0.653255	0.00108477	238
p<.5	-0.0660794	0.106515	0.53501	0.00107829	504	-0.00502693	0.14972	0.973216	6.05333e-06	238
p<.75	-0.0366346	0.106322	0.730422	0.000332509	504	-0.00167543	0.149616	0.991065	6.73356e-07	238
p</=1	-0.0415601	0.106344	0.695939	0.000427776	504	-0.00657779	0.149591	0.964927	1.03829e-05	238
*thirteen p-value thresholds used to select variants for construction of polygenic scores from genome-wide significant variants (top row) to all variants (bottom row).

## Sheet: Supplementary Table 5
Supplementary Table 5. Substance use disorder prediction with cannabis use disorder polygenic scores based on Johnson et al. 2020 Cannibis use GWAS(European ancestry "full" version of results used because this is the only set of results with genome-wide siginifcant variants)
The estimate is the expected change in log odds for the outcome variable for a one standard deviation increase in the polygenic score. Polygenic scores were z-score normed within ancestry.
	European Ancestry Samples					Samples with African Ancestry
p-value threshold*	estimate	standard error	p-value	Nagelkerke R2	N	estimate	standard error	p-value	Nagelkerke R2	N
p<5e-8	-0.0342714	0.107131	0.749044	0.000288153	504	0.0307624	0.143106	0.829797	0.000248463	238
p<1e-6	-0.0309532	0.10651	0.771347	0.000237076	504	0.204177	0.147503	0.166291	0.0103729	238
p<1e-4	0.0466518	0.105251	0.657589	0.000550237	504	0.050651	0.143497	0.724106	0.000669685	238
p<1e-3	0.259117	0.10934	0.0177963	0.0158959	504	0.0505111	0.155233	0.744887	0.000568478	238
p<1e-2	0.228871	0.108723	0.0352843	0.0125278	504	0.0757115	0.154079	0.623157	0.00129895	238
p<.05	0.299184	0.11007	0.00656523	0.0210149	504	0.161236	0.162162	0.32008	0.00534281	238
p<.1	0.322172	0.111882	0.00398206	0.0236681	504	0.152875	0.16275	0.347566	0.00474873	238
p<.2	0.286657	0.111744	0.0103084	0.0187765	504	0.190244	0.165828	0.251283	0.0071024	238
p<.3	0.278657	0.111033	0.0120843	0.0179156	504	0.157038	0.167727	0.349135	0.0047159	238
p<.4	0.278884	0.111343	0.0122548	0.017849	504	0.172229	0.169481	0.309529	0.0055579	238
p<.5	0.278755	0.111303	0.0122633	0.017852	504	0.168097	0.169183	0.320426	0.00531191	238
p<.75	0.272333	0.111204	0.0143279	0.0170525	504	0.131017	0.16638	0.431014	0.00333232	238
p</=1	0.269851	0.11112	0.0151629	0.0167617	504	0.140999	0.166687	0.397614	0.00384606	238
*thirteen p-value thresholds used to select variants for construction of polygenic scores from genome-wide significant variants (top row) to all variants (bottom row).

## Sheet: Supplementary Table 6
Supplementary Table 6. Substance use disorder prediction with opioid use disorder polygenic scores based on Polimanti et al. 2020 (opioid exposed vs. unexposed controls version of results used because this is the only set of results with genome-wide siginifcant variants)
The estimate is the expected change in log odds for the outcome variable for a one standard deviation increase in the polygenic score. Polygenic scores were z-score normed within ancestry.
	European Ancestry Samples					Samples with African Ancestry
p-value threshold*	estimate	standard error	p-value	Nagelkerke R2	N	estimate	standard error	p-value	Nagelkerke R2	N
p<5e-8	-0.0337281	0.104808	0.747599	0.000288429	504	0.208324	0.140732	0.138797	0.0116685	238
p<1e-6	0.105578	0.106578	0.321874	0.00277198	504	0.192169	0.143653	0.180986	0.00968247	238
p<1e-4	0.127561	0.10868	0.240504	0.00388843	504	-0.134967	0.143741	0.34775	0.00475406	238
p<1e-3	0.172059	0.107758	0.110326	0.00718755	504	-0.0854449	0.14575	0.557711	0.00184795	238
p<1e-2	0.139207	0.108036	0.197562	0.00466069	504	-0.00619637	0.147506	0.966493	9.47324e-06	238
p<.05	0.140238	0.108171	0.194824	0.00471666	504	0.0144647	0.154142	0.925236	4.73137e-05	238
p<.1	0.19095	0.107928	0.0768557	0.00882504	504	0.169653	0.154279	0.271484	0.00656644	238
p<.2	0.163107	0.107275	0.128397	0.00650852	504	0.247144	0.156018	0.113176	0.0137424	238
p<.3	0.155712	0.107154	0.146179	0.00593739	504	0.264512	0.156335	0.0906543	0.0157172	238
p<.4	0.157446	0.107066	0.141413	0.00608368	504	0.249233	0.155934	0.109972	0.0139941	238
p<.5	0.177759	0.107218	0.0973314	0.00774024	504	0.226733	0.154617	0.142535	0.0117391	238
p<.75	0.175092	0.106996	0.101751	0.0075378	504	0.211874	0.153901	0.168607	0.0103337	238
p</=1	0.178979	0.107003	0.0943936	0.00787708	504	0.218093	0.153904	0.156463	0.010954	238
*thirteen p-value thresholds used to select variants for construction of polygenic scores from genome-wide significant variants (top row) to all variants (bottom row).

## Sheet: Supplementary Table 7
Supplementary Table 7. Anxiety disorder prediction with anxiety polygenic scores based on Otowa et al. 2016 (factor score version of results)
The estimate is the expected change in log odds for the outcome variable for a one standard deviation increase in the polygenic score. Polygenic scores were z-score normed within ancestry.
	European Ancestry Samples					Samples with African Ancestry
p-value threshold*	estimate	standard error	p-value	Nagelkerke R2	N	estimate	standard error	p-value	Nagelkerke R2	N
p<5e-8	0.311501	0.165912	0.0604481	0.0228443	222	4.14859	5.53948	0.45391	0.09083	155
p<1e-6	0.0779146	0.151535	0.607134	0.00163952	222	2.36328	2.63629	0.370016	0.0520498	155
p<1e-4	0.0472192	0.154403	0.759744	0.00057938	222	0.286555	1.13678	0.800982	0.00211473	155
p<1e-3	-0.235432	0.15706	0.133874	0.0141377	222	-0.116217	1.20819	0.923369	0.000306007	155
p<1e-2	-0.263161	0.15612	0.0918653	0.0178237	222	-0.859381	1.2258	0.483254	0.0166774	155
p<.05	-0.268449	0.158762	0.0908581	0.0179072	222	-0.405658	1.03969	0.696411	0.00532054	155
p<.1	-0.242689	0.157212	0.122658	0.0149438	222	0.188825	1.00094	0.850369	0.00116486	155
p<.2	-0.319931	0.15735	0.0420272	0.0261422	222	0.511163	0.934025	0.584194	0.0103425	155
p<.3	-0.312248	0.157654	0.0476369	0.0247499	222	0.806979	1.06085	0.446843	0.0234869	155
p<.4	-0.304564	0.15714	0.0526021	0.0236826	222	1.12415	1.29014	0.383566	0.0352592	155
p<.5	-0.297888	0.157616	0.0587632	0.022501	222	1.1679	1.36889	0.393565	0.0354938	155
p<.75	-0.309471	0.158279	0.050556	0.0241258	222	1.01718	1.28431	0.428358	0.0280337	155
p</=1	-0.322437	0.158406	0.0417998	0.0261876	222	0.971672	1.26223	0.441415	0.0260706	155
*thirteen p-value thresholds used to select variants for construction of polygenic scores from genome-wide significant variants (top row) to all variants (bottom row).

## Sheet: Supplementary Table 8
Supplementary Table 8. Anxiety disorder prediction with anxiety polygenic scores based on Otowa et al. 2016 (case-control version of results)
The estimate is the expected change in log odds for the outcome variable for a one standard deviation increase in the polygenic score. Polygenic scores were z-score normed within ancestry.
	European Ancestry Samples					Samples with African Ancestry
p-value threshold*	estimate	standard error	p-value	Nagelkerke R2	N	estimate	standard error	p-value	Nagelkerke R2	N
p<5e-8	-0.0271736	0.15295	0.858988	0.00019504	222	-0.00492124	1.14236	0.996563	6.14154e-07	155
p<1e-6	-0.0271736	0.15295	0.858988	0.00019504	222	-0.00492124	1.14236	0.996563	6.14154e-07	155
p<1e-4	0.0131728	0.150977	0.930472	4.70747e-05	222	-0.150456	0.98266	0.878311	0.000764209	155
p<1e-3	-0.208411	0.151483	0.168883	0.0117398	222	-275.334	28103.3	0.992183	0.378719	155
p<1e-2	-0.00699731	0.153289	0.963591	1.28821e-05	222	-10.301	14.8366	0.487496	0.124137	155
p<.05	-0.0450586	0.157321	0.774563	0.000508067	222	0.149144	1.14015	0.895925	0.000560208	155
p<.1	-0.0708166	0.155144	0.648061	0.00128911	222	0.534285	1.04698	0.609834	0.00883489	155
p<.2	-0.143112	0.154673	0.354836	0.00531474	222	0.750776	0.954581	0.431576	0.0204377	155
p<.3	-0.1186	0.154777	0.44352	0.00364428	222	0.662424	0.985714	0.501568	0.0154339	155
p<.4	-0.128384	0.154929	0.407297	0.00426233	222	0.881891	1.08285	0.415407	0.0250158	155
p<.5	-0.140082	0.154993	0.366102	0.00507554	222	1.14759	1.15125	0.318853	0.0393971	155
p<.75	-0.16354	0.15507	0.291601	0.00691338	222	1.63456	1.3393	0.222291	0.0729245	155
p</=1	-0.165829	0.154969	0.284583	0.00711885	222	1.58481	1.31893	0.229524	0.0692129	155
*thirteen p-value thresholds used to select variants for construction of polygenic scores from genome-wide significant variants (top row) to all variants (bottom row).

## Sheet: Supplementary Table 9
Supplementary Table 9. Height prediction with height polygenic scores based on Yengo et al. 2018
The estimate is the expected change in height (in inches) for a one standard deviation increase in the height polygenic score. Polygenic scores were z-score normed within ancestry.
	European Ancestry Samples					Samples with African Ancestry
p-value threshold*	estimate	standard error	p-value	R2	N	estimate	standard error	p-value	R2	N
p<5e-8	1.08854	0.147825	5.57378e-13	0.0779626	647	0.477019	0.22958	0.0386056	0.0139808	303
p<1e-6	1.13992	0.148385	5.94865e-14	0.084267	647	0.480802	0.229859	0.0373301	0.0141662	303
p<1e-4	1.19518	0.149019	5.09322e-15	0.0911512	647	0.562243	0.230206	0.0151869	0.0192101	303
p<1e-3	1.18649	0.151004	1.68258e-14	0.0878096	647	0.515236	0.231668	0.0269141	0.015984	303
p<1e-2	1.19759	0.154456	3.56338e-14	0.0857059	647	0.507399	0.242708	0.0374343	0.0141508	303
p<.05	1.21354	0.158384	6.87003e-14	0.0838623	647	0.509198	0.252584	0.0447233	0.0131724	303
p<.1	1.22197	0.16064	1.01645e-13	0.0827607	647	0.60131	0.258755	0.0208216	0.0174245	303
p<.2	1.20774	0.162618	3.59856e-13	0.0791981	647	0.510308	0.264724	0.0548654	0.0120585	303
p<.3	1.21812	0.163131	2.71748e-13	0.0799905	647	0.510237	0.267056	0.0570385	0.0118482	303
p<.4	1.22553	0.163559	2.26898e-13	0.0804991	647	0.510226	0.269417	0.0592408	0.0116435	303
p<.5	1.23606	0.163764	1.54286e-13	0.0815859	647	0.503971	0.26746	0.0605226	0.011528	303
p<.75	1.23281	0.163989	1.90805e-13	0.0809874	647	0.517801	0.267513	0.0538838	0.0121564	303
p</=1	1.2358	0.163977	1.67135e-13	0.0813606	647	0.525396	0.267627	0.0505792	0.0125004	303
*thirteen p-value thresholds used to select variants for construction of polygenic scores from genome-wide significant variants (top row) to all variants (bottom row).

[truncated: 3 more sheets: Supplementary Table 10, Supplementary Table 11, Supplementary Table 12]
